# Supplementary material for: Non-Pharmacological Interventions for Caregivers of People with Motor Neurone Disease: A Scoping Review of Psychosocial Outcomes
Source: Brain Sci. 2025 Jan 24;15(2):112. doi: 10.3390/brainsci15020112 (PMC11853713; doi:10.3390/brainsci15020112)
Supplement: Supplementary file 1 [file brainsci-15-00112-s001.zip]

Archive with 1 entries (1 files):
- brainsci-3407455-supplementary.pdf
